# Supplementary material for: Ectopic expression of TaBG1 increases seed size and alters nutritional characteristics of the grain in wheat but does not lead to increased yields
Source: BMC Plant Biol. 2021 Nov 10;21:524. doi: 10.1186/s12870-021-03294-x (PMC8579524; doi:10.1186/s12870-021-03294-x)
Supplement: Supplementary file 1 — Additional file 1. [file 12870_2021_3294_MOESM1_ESM.xlsx]

## Sheet: bg muscle
Supplemental Table 1: Percent identity matrix of rice and wheat Big Grain gene predicted amino acid sequences
	Os02g0776600	TraesCS6B02G366300	TraesCS6D02G315100	Os09g0443700	Os09g0443800	TraesCS5A02G208100	TraesCS5D02G214100	TraesCS5B02G206100	TraesCS1A02G074100	TraesCS1D02G077000	TraesCS1B02G092700	Os03g0175800-OsBG1	TraesCS4A02G012100	TraesCS4D02G290900	TraesCS4B02G292300
Os02g0776600	100	61.38	60	32.26	34.59	33.74	33.47	34.44	29.32	28.63	29.53	27.6	29.96	29.37	29.37
TraesCS6B02G366300	61.38	100	94.68	22.06	32.48	31.42	31.15	31.66	28.08	29	29.1	28.41	27.57	28.3	27.92
TraesCS6D02G315100	60	94.68	100	22.06	33.12	31.8	31.54	32.05	28.08	29.37	29.48	28.41	27.94	28.3	27.92
Os09g0443700	32.26	22.06	22.06	100	17.02	56.05	56.41	58.06	24.34	24.22	25.32	23.65	25.32	25.17	24.83
Os09g0443800	34.59	32.48	33.12	17.02	100	61.01	61.64	62.26	34.76	33.54	33.54	37.34	35.85	36.48	37.11
TraesCS5A02G208100	33.74	31.42	31.8	56.05	61.01	100	93.87	94.46	29.63	28.57	29.67	30.4	30.36	31.52	31.16
TraesCS5D02G214100	33.47	31.15	31.54	56.41	61.64	93.87	100	95.37	29	27.96	29.04	30.15	29.75	30.91	30.55
TraesCS5B02G206100	34.44	31.66	32.05	58.06	62.26	94.46	95.37	100	30.22	29.14	30.26	31	30.58	32.12	31.75
TraesCS1A02G074100	29.32	28.08	28.08	24.34	34.76	29.63	29	30.22	100	94.28	94.79	52.54	51.18	51.54	50.34
TraesCS1D02G077000	28.63	29	29.37	24.22	33.54	28.57	27.96	29.14	94.28	100	95.81	51.82	50.33	51	49.83
TraesCS1B02G092700	29.53	29.1	29.48	25.32	33.54	29.67	29.04	30.26	94.79	95.81	100	52.82	50.66	52.01	50.83
Os03g0175800-OsBG1	27.6	28.41	28.41	23.65	37.34	30.4	30.15	31	52.54	51.82	52.82	100	73.53	76.82	76.82
TraesCS4A02G012100	29.96	27.57	27.94	25.32	35.85	30.36	29.75	30.58	51.18	50.33	50.66	73.53	100	93.85	92.88
TraesCS4D02G290900	29.37	28.3	28.3	25.17	36.48	31.52	30.91	32.12	51.54	51	52.01	76.82	93.85	100	98.38
TraesCS4B02G292300	29.37	27.92	27.92	24.83	37.11	31.16	30.55	31.75	50.34	49.83	50.83	76.82	92.88	98.38	100
